# Supplementary material for: Detection of fungal sequences in human brain: rDNA locus amplification and deep sequencing
Source: Sci Rep. 2024 Dec 30;14:31790. doi: 10.1038/s41598-024-82840-7 (PMC11685392; doi:10.1038/s41598-024-82840-7)
Supplement: Supplementary file 2 — Supplementary Material 2 [file 41598_2024_82840_MOESM2_ESM.csv]

	BarcodeID	GenusLevel	TotalCount	SumCount	RelativePercentage
1	0	Alternaria	1	3438	0.029086678
2	0	Aspergillus	1	3438	0.029086678
3	0	Candida	33	3438	0.959860384
4	0	Cladosporium	1	3438	0.029086678
5	0	Cryptococcus	107	3438	3.112274578
6	0	Cutaneotrichosporon	49	3438	1.425247237
7	0	Fusarium	5	3438	0.145433392
8	0	Hanseniaspora	1	3438	0.029086678
9	0	Homo	2960	3438	86.09656777
10	0	Malassezia	5	3438	0.145433392
11	0	Penicillium	2	3438	0.058173357
12	0	Saccharomyces	126	3438	3.664921466
13	0	Unclassified Filobasidiaceae	43	3438	1.250727167
14	0	Unknown fungal classification	104	3438	3.025014543
15	1	Anthostomella	2	3667	0.054540496
16	1	Candida	20	3667	0.545404963
17	1	Cladosporium	182	3667	4.963185165
18	1	Cryptococcus	92	3667	2.508862831
19	1	Cutaneotrichosporon	38	3667	1.03626943
20	1	Grammothele	1	3667	0.027270248
21	1	Homo	1563	3667	42.62339787
22	1	Malassezia	5	3667	0.136351241
23	1	Naganishia	1	3667	0.027270248
24	1	Penicillium	1	3667	0.027270248
25	1	Puccinia	1	3667	0.027270248
26	1	Saccharomyces	75	3667	2.045268612
27	1	Tremellales	1	3667	0.027270248
28	1	Unclassified Filobasidiaceae	1573	3667	42.89610035
29	1	Unknown fungal classification	112	3667	3.054267794
30	10	Candida	21	403	5.210918114
31	10	Cladosporium	1	403	0.248138958
32	10	Cryptococcus	53	403	13.15136476
33	10	Cutaneotrichosporon	40	403	9.925558313
34	10	Fusarium	2	403	0.496277916
35	10	Ganoderma	1	403	0.248138958
36	10	Grammothele	54	403	13.39950372
37	10	Homo	83	403	20.5955335
38	10	Saccharomyces	56	403	13.89578164
39	10	Trichophyton	1	403	0.248138958
40	10	Unclassified Filobasidiaceae	29	403	7.196029777
41	10	Unknown fungal classification	62	403	15.38461538
42	11	Alternaria	1	23914	0.004181651
43	11	Aspergillus	3	23914	0.012544953
44	11	Candida	2776	23914	11.60826294
45	11	Cryptococcus	9431	23914	39.43714979
46	11	Cutaneotrichosporon	5434	23914	22.72309108
47	11	Fusarium	171	23914	0.715062307
48	11	Homo	60	23914	0.250899055
49	11	Malassezia	214	23914	0.894873296
50	11	Nakaseomyces	5	23914	0.020908255
51	11	Penicillium	830	23914	3.47077026
52	11	Saccharomyces	4548	23914	19.01814836
53	11	Trichophyton	26	23914	0.108722924
54	11	Trichosporonaceae	2	23914	0.008363302
55	11	Unclassified Filobasidiaceae	19	23914	0.079451367
56	11	Unknown fungal classification	394	23914	1.647570461
57	12	Anthostomella	3	667	0.449775112
58	12	Candida	225	667	33.73313343
59	12	Cryptococcus	32	667	4.797601199
60	12	Homo	147	667	22.03898051
61	12	Naganishia	27	667	4.047976012
62	12	Rhodotorula	1	667	0.149925037
63	12	Saccharomyces	92	667	13.79310345
64	12	Unknown fungal classification	140	667	20.98950525
65	13	Blumeria	1	665	0.15037594
66	13	Candida	256	665	38.4962406
67	13	Cryptococcus	31	665	4.661654135
68	13	Homo	132	665	19.84962406
69	13	Saccharomyces	83	665	12.48120301
70	13	Unknown fungal classification	162	665	24.36090226
71	14	Anthostomella	2	461	0.433839479
72	14	Candida	141	461	30.5856833
73	14	Cryptococcus	25	461	5.422993492
74	14	Homo	98	461	21.25813449
75	14	Malassezia	5	461	1.084598698
76	14	Rhodotorula	1	461	0.21691974
77	14	Saccharomyces	134	461	29.06724512
78	14	Unknown fungal classification	55	461	11.93058568
79	15	Candida	235	573	41.0122164
80	15	Cryptococcus	31	573	5.410122164
81	15	Homo	38	573	6.631762653
82	15	Malassezia	3	573	0.523560209
83	15	Saccharomyces	155	573	27.05061082
84	15	Unknown fungal classification	111	573	19.37172775
85	16	Candida	189	749	25.23364486
86	16	Cryptococcus	24	749	3.204272363
87	16	Homo	310	749	41.38851802
88	16	Saccharomyces	83	749	11.08144192
89	16	Unknown fungal classification	143	749	19.09212283
90	17	Candida	44	103	42.7184466
91	17	Cryptococcus	5	103	4.854368932
92	17	Homo	3	103	2.912621359
93	17	Saccharomyces	33	103	32.03883495
94	17	Unknown fungal classification	18	103	17.47572816
95	18	Candida	137	388	35.30927835
96	18	Cryptococcus	13	388	3.350515464
97	18	Homo	82	388	21.13402062
98	18	Saccharomyces	62	388	15.97938144
99	18	Unknown fungal classification	94	388	24.22680412
100	19	Aspergillus	4	56262	0.007109594
101	19	Candida	41240	56262	73.29991824
102	19	Cryptococcus	14859	56262	26.41036579
103	19	Homo	10	56262	0.017773986
104	19	Saccharomyces	89	56262	0.158188475
105	19	Unknown fungal classification	60	56262	0.106643916
106	2	Candida	13	1438	0.90403338
107	2	Cladosporium	1	1438	0.069541029
108	2	Cryptococcus	43	1438	2.990264256
109	2	Cutaneotrichosporon	15	1438	1.043115438
110	2	Fusarium	2	1438	0.139082058
111	2	Homo	1277	1438	88.8038943
112	2	Malassezia	3	1438	0.208623088
113	2	Saccharomyces	38	1438	2.64255911
114	2	Tremellales	1	1438	0.069541029
115	2	Unclassified Filobasidiaceae	19	1438	1.321279555
116	2	Unknown fungal classification	26	1438	1.808066759
117	3	Candida	33	1393	2.368987796
118	3	Cladosporium	2	1393	0.143575018
119	3	Cryptococcus	105	1393	7.537688442
120	3	Cutaneotrichosporon	40	1393	2.871500359
121	3	Fusarium	2	1393	0.143575018
122	3	Ganoderma	8	1393	0.574300072
123	3	Grammothele	1	1393	0.071787509
124	3	Gymnopus	1	1393	0.071787509
125	3	Hanseniaspora	1	1393	0.071787509
126	3	Homo	811	1393	58.21966978
127	3	Malassezia	1	1393	0.071787509
128	3	Naganishia	1	1393	0.071787509
129	3	Saccharomyces	103	1393	7.394113424
130	3	Trichophyton	1	1393	0.071787509
131	3	Unclassified Filobasidiaceae	68	1393	4.88155061
132	3	Unknown fungal classification	215	1393	15.43431443
133	4	Anthostomella	1	263	0.380228137
134	4	Aspergillus	1	263	0.380228137
135	4	Candida	7	263	2.661596958
136	4	Cryptococcus	36	263	13.68821293
137	4	Cutaneotrichosporon	25	263	9.505703422
138	4	Fusarium	2	263	0.760456274
139	4	Homo	70	263	26.61596958
140	4	Malassezia	1	263	0.380228137
141	4	Saccharomyces	69	263	26.23574144
142	4	Trichophyton	1	263	0.380228137
143	4	Unclassified Filobasidiaceae	24	263	9.125475285
144	4	Unknown fungal classification	26	263	9.885931559
145	5	Anthostomella	1	10171	0.009831875
146	5	Candida	20	10171	0.196637499
147	5	Cladosporium	1	10171	0.009831875
148	5	Cryptococcus	70	10171	0.688231246
149	5	Cutaneotrichosporon	58	10171	0.570248746
150	5	Fusarium	2	10171	0.01966375
151	5	Hanseniaspora	1	10171	0.009831875
152	5	Homo	4315	10171	42.42454036
153	5	Malassezia	8	10171	0.078655
154	5	Naganishia	5	10171	0.049159375
155	5	Saccharomyces	78	10171	0.766886245
156	5	Tremellales	2	10171	0.01966375
157	5	Trichophyton	1	10171	0.009831875
158	5	Unclassified Filobasidiaceae	5485	10171	53.92783404
159	5	Unknown fungal classification	124	10171	1.219152492
160	6	Aspergillus	1	7543	0.013257325
161	6	Candida	21	7543	0.278403818
162	6	Cryptococcus	73	7543	0.967784701
163	6	Cutaneotrichosporon	45	7543	0.59657961
164	6	Fusarium	3	7543	0.039771974
165	6	Grammothele	1	7543	0.013257325
166	6	Homo	7075	7543	93.79557205
167	6	Malassezia	3	7543	0.039771974
168	6	Saccharomyces	93	7543	1.232931194
169	6	Tremellales	100	7543	1.325732467
170	6	Unclassified Filobasidiaceae	39	7543	0.517035662
171	6	Unknown fungal classification	75	7543	0.99429935
172	6	Vishniacozyma	14	7543	0.185602545
173	7	Aspergillus	1	285	0.350877193
174	7	Candida	9	285	3.157894737
175	7	Cladosporium	2	285	0.701754386
176	7	Cryptococcus	45	285	15.78947368
177	7	Cutaneotrichosporon	21	285	7.368421053
178	7	Erysiphe	1	285	0.350877193
179	7	Fusarium	3	285	1.052631579
180	7	Homo	88	285	30.87719298
181	7	Malassezia	3	285	1.052631579
182	7	Saccharomyces	60	285	21.05263158
183	7	Trichophyton	1	285	0.350877193
184	7	Unclassified Filobasidiaceae	23	285	8.070175439
185	7	Unknown fungal classification	28	285	9.824561404
186	8	Candida	16	12307	0.130007313
187	8	Cladosporium	1	12307	0.008125457
188	8	Cryptococcus	41	12307	0.333143739
189	8	Cutaneotrichosporon	34	12307	0.27626554
190	8	Fusarium	2	12307	0.016250914
191	8	Grammothele	1	12307	0.008125457
192	8	Homo	10964	12307	89.08751117
193	8	Malassezia	3	12307	0.024376371
194	8	Penicillium	1	12307	0.008125457
195	8	Porogramme	1	12307	0.008125457
196	8	Saccharomyces	47	12307	0.381896482
197	8	Trichophyton	1	12307	0.008125457
198	8	Unclassified Filobasidiaceae	1105	12307	8.978630048
199	8	Unknown fungal classification	90	12307	0.731291135
200	9	Aspergillus	5	2366	0.211327134
201	9	Candida	19	2366	0.803043111
202	9	Cladosporium	1	2366	0.042265427
203	9	Cryptococcus	56	2366	2.366863905
204	9	Cutaneotrichosporon	48	2366	2.02874049
205	9	Fusarium	6	2366	0.253592561
206	9	Hanseniaspora	25	2366	1.056635672
207	9	Homo	1839	2366	77.72612003
208	9	Malassezia	203	2366	8.579881657
209	9	Saccharomyces	61	2366	2.57819104
210	9	Tremellales	2	2366	0.084530854
211	9	Unclassified Filobasidiaceae	33	2366	1.394759087
212	9	Unknown fungal classification	68	2366	2.874049028
